# Supplementary material for: New World screwworm (Cochliomyia hominivorax) myiasis in feral swine of Uruguay: One Health and transboundary disease implications
Source: Parasit Vectors. 2021 Jan 7;14:26. doi: 10.1186/s13071-020-04499-z (PMC7789611; doi:10.1186/s13071-020-04499-z)
Supplement: Supplementary file 1 — Additional file 1: Dataset S1. Data for all feral swine collected in the study. Data contains: date of sample, sex and size of captured feral swine, coordinates of capture, and if the swine had myiasis. [file 13071_2020_4499_MOESM1_ESM.xls]

## Sheet: Sheet1
Date	Size	Sex	Myaisis	lat	long
2017-04-30	Large	Female	no	-31.004	-57.0751
2017-04-30	Large	Female	no	-31.004	-57.0751
2017-04-30	Large	Female	no	-31.004	-57.0751
2017-04-30	Large	Female	no	-31.004	-57.0751
2017-05-03	Large	Male	yes	-30.5086	-56.3678
2017-05-03	Medium	Female	no	-30.8688	-56.0638
2017-05-03	Medium	Female	no	-30.8688	-56.0638
2017-05-03	Medium	Male	no	-30.8688	-56.0638
2017-05-05	Large	Female	no	-30.8688	-56.0638
2017-05-05	Large	Female	no	-30.8688	-56.0638
2017-05-05	Small	Male	no	-30.8688	-56.0638
2017-05-19	Large	Male	no	-30.6712	-56.4107
2017-05-23	Large	Male	no	-30.8688	-56.0638
2017-05-23	Large	Male	no	-30.8688	-56.0638
2017-05-24	Medium	Male	no	-30.5164	-56.3869
2017-05-29	Large	Male	no	-30.7647	-56.6299
2017-06-01	Medium	Female	no	-30.8163	-56.0915
2017-06-07	Medium	Female	no	-30.8688	-56.0638
2017-06-07	Medium	Female	no	-30.8688	-56.0638
2017-06-09	Medium	Female	no	-31.004	-57.0751
2017-06-12	Medium	Female	no	-31.004	-57.0751
2017-06-12	Medium	Female	no	-31.004	-57.0751
2017-07-17	Large	Female	no	-30.3307	-56.5387
2017-07-17	Large	Female	no	-30.7085	-56.4408
2017-07-17	Medium	Male	no	-30.7085	-56.4408
2017-07-17	Large	Female	no	-30.7316	-56.5649
2017-07-24	Large	Female	no	-30.3095	-56.5957
2017-07-24	Medium	Male	no	-30.5336	-56.3791
2017-07-24	Large	Female	no	-30.7882	-56.6821
2017-07-24	Large	Female	no	-31.004	-57.0751
2017-07-24	Large	Female	no	-31.004	-57.0751
2017-07-28	Large	Female	no	-30.6404	-56.385
2017-08-07	Large	Male	no	-30.5722	-56.964
2017-08-07	Large	Male	no	-30.5722	-56.964
2017-08-07	Medium	Male	no	-30.5722	-56.964
2017-08-07	Medium	Male	no	-30.5679	-56.4568
2017-08-07	Medium	Male	no	-30.6456	-56.9199
2017-08-07	Medium	Female	no	-30.6712	-56.4107
2017-08-07	Large	Female	no	-31.004	-57.0751
2017-08-20	Medium	Female	no	-30.6712	-56.4107
2017-08-20	Large	Female	no	-30.8318	-56.0252
2017-09-04	Large	Male	no	-30.7785	-56.0736
2017-09-04	Large	Male	no	-31.004	-57.0751
2017-09-11	Large	Male	no	-30.4893	-56.8892
2017-09-16	Large	Female	no	-30.2989	-57.1455
2017-09-16	Large	Male	yes	-30.2989	-57.1455
2017-09-16	Large	Male	yes	-30.9507	-57.1084
2017-09-16	Small	Female	no	-30.2785	-57.1951
2017-09-16	Large	Female	no	-30.3017	-57.2135
2017-09-16	Large	Male	no	-30.3017	-57.2135
2017-09-16	Large	Female	no	-30.4762	-57.0573
2017-09-16	Medium	Female	no	-30.4762	-57.0573
2017-09-16	Large	Male	no	-30.4762	-57.0573
2017-09-16	Medium	Female	no	-30.5336	-56.3791
2017-09-16	Medium	Female	no	-30.5336	-56.3791
2017-09-16	Large	Female	no	-31.004	-57.0751
2017-09-16	Medium	Female	no	-31.004	-57.0751
2017-09-20	Medium	Female	no	-30.8318	-56.0252
2017-09-20	Medium	Female	no	-30.8318	-56.0252
2017-10-07	Medium	Female	no	-30.6712	-56.4107
2017-10-07	Medium	Female	no	-30.6712	-56.4107
2017-10-07	Medium	Female	no	-30.6712	-56.4107
2017-10-07	Medium	Female	no	-30.6712	-56.4107
2017-10-07	Medium	Male	no	-30.6712	-56.4107
2017-10-07	Medium	Male	no	-30.6712	-56.4107
2017-10-17	Small	Male	no	-30.6472	-56.9148
2017-10-28	Large	Female	no	-30.6685	-56.4442
2017-10-28	Large	Female	no	-30.6685	-56.4442
2017-10-28	Large	Female	no	-30.6685	-56.4442
2017-10-28	Medium	Female	no	-30.6685	-56.4442
2017-11-25	Medium	Female	no	-30.436	-56.8124
2017-12-02	Medium	Female	no	-30.2091	-56.6557
2017-12-02	Medium	Male	no	-30.2091	-56.6557
2017-12-02	Large	Male	yes	-30.2892	-57.1364
2017-12-02	Large	Male	no	-30.3307	-56.5387
2017-12-02	Large	Male	no	-30.436	-56.8124
2017-12-02	Medium	Female	no	-31.004	-57.0751
2017-12-02	Medium	Female	no	-31.004	-57.0751
2017-12-02	Small	Male	no	-31.004	-57.0751
2017-12-09	Large	Female	no	-30.6814	-56.4623
2018-01-06	Large	Male	yes	-30.9507	-57.1084
2018-01-06	Large	Female	no	-31.004	-57.0751
2018-01-06	Large	Female	no	-31.004	-57.0751
2018-01-06	Large	Female	no	-31.004	-57.0751
2018-01-16	Large	Female	no	-30.7208	-56.4067
2018-01-16	Large	Female	no	-30.7208	-56.4067
2018-01-16	Large	Male	no	-30.7208	-56.4067
2018-01-20	Large	Male	no	-30.5351	-56.3336
2018-01-20	Small	Female	no	-31.004	-57.0751
2018-01-20	Small	Female	no	-31.004	-57.0751
2018-01-20	Small	Male	no	-31.004	-57.0751
2018-01-20	Small	Male	no	-31.004	-57.0751
2018-01-20	Small	Male	no	-31.004	-57.0751
2018-01-26	Large	Male	yes	-30.5366	-56.2934
2018-01-30	Medium	Female	no	-30.3717	-56.9842
2018-01-30	Medium	Female	no	-30.7208	-56.4067
2018-01-31	Medium	Female	no	-30.7208	-56.4067
2018-02-03	Small	Female	no	-30.2937	-56.5826
2018-02-03	Small	Male	no	-30.2937	-56.5826
2018-02-17	Large	Male	no	-30.2158	-56.9559
2018-02-17	Medium	Female	no	-30.8135	-56.7495
2018-02-17	Large	Female	no	-31.0493	-57.1917
2018-02-18	Small	Female	no	-30.6407	-56.3241
2018-02-20	Medium	Female	no	-30.3732	-56.9356
2018-02-20	Medium	Male	no	-30.3732	-56.9356
2018-02-20	Large	Male	no	-30.5099	-56.3589
2018-02-20	Medium	Male	no	-30.5099	-56.3589
2018-02-20	Small	Female	no	-30.8135	-56.7495
2018-02-21	Large	Female	yes	-30.7687	-56.6296
2018-02-23	Large	Male	no	-31.0493	-57.1917
2018-02-27	Large	Female	no	-30.5066	-56.3654
2018-02-28	Large	Female	no	-30.436	-56.8124
2018-03-01	Small	Male	no	-31.0567	-57.1052
2018-03-02	Large	Male	no	-30.6048	-56.957
2018-03-02	Large	Male	no	-30.7208	-56.4067
2018-03-03	Large	Male	no	-30.7913	-56.6702
2018-03-10	Medium	Female	no	-30.6712	-56.4107
2018-03-19	Large	Female	no	-30.4039	-56.8486
2018-03-19	Large	Male	no	-30.4039	-56.8486
2018-03-19	Large	Female	no	-30.4403	-56.8016
2018-03-19	Medium	Female	no	-30.521	-57.0393
2018-03-19	Medium	Female	no	-30.521	-57.0393
2018-03-19	Medium	Male	no	-30.521	-57.0393
2018-03-19	Small	Male	no	-30.6407	-56.3241
2018-03-19	Large	Male	no	-30.7913	-56.6702
2018-03-26	Medium	Female	no	-30.5679	-57.0233
2018-03-28	Medium	Female	no	-30.8688	-56.0638
2018-03-28	Large	Male	no	-30.8688	-56.0638
2018-03-28	Large	Female	no	-31.0567	-57.1052
2018-03-31	Large	Male	yes	-30.8229	-56.0685
2018-03-31	Large	Male	no	-30.2049	-56.6671
2018-03-31	Large	Female	no	-30.2803	-57.1655
2018-03-31	Large	Female	no	-30.2803	-57.1655
2018-04-08	Large	Female	no	-31.004	-57.0751
2018-04-11	Large	Female	no	-30.9198	-56.0688
2018-04-14	Medium	Male	no	-30.7911	-56.3908
2018-04-14	Large	Female	no	-31.1385	-57.2119
2018-04-14	Large	Male	no	-31.1672	-56.9311
2018-04-14	Large	Male	no	-31.1693	-56.9094
2018-04-14	Large	Male	no	-31.1693	-56.9094
2018-04-15	Large	Male	no	-30.2934	-57.1942
2018-04-16	Large	Female	no	-31.0493	-57.1917
2018-04-21	Large	Male	no	-30.9685	-57.246
2018-04-22	Large	Male	yes	-30.9507	-57.1084
2018-04-22	Large	Male	no	-31.0493	-57.1917
2018-04-22	Large	Female	no	-30.9436	-57.1526
2018-04-22	Medium	Female	no	-30.9436	-57.1526
2018-04-24	Large	Female	no	-31.1385	-57.2119
2018-04-27	Medium	Female	no	-30.4403	-56.8016
2018-04-27	Small	Female	no	-31.0493	-57.1917
2018-04-28	Medium	Female	no	-30.4039	-56.8486
2018-04-28	Medium	Female	no	-30.4039	-56.8486
2018-04-28	Large	Male	no	-30.4039	-56.8486
2018-04-28	Large	Female	no	-30.7245	-56.842
2018-04-28	Large	Female	no	-30.7911	-56.3908
2018-04-29	Medium	Female	no	-30.7208	-56.4067
2018-04-29	Large	Male	no	-30.8318	-56.0252
2018-05-01	Small	Male	no	-31.0493	-57.1917
2018-05-01	Small	Male	no	-31.0493	-57.1917
2018-05-02	Large	Female	no	-30.8688	-56.0638
2018-05-02	Medium	Female	no	-30.8688	-56.0638
2018-05-02	Large	Male	no	-30.8688	-56.0638
2018-05-05	Large	Female	no	-31.0755	-56.1998
2018-05-08	Large	Female	no	-30.4251	-56.8321
2018-05-09	Large	Female	no	-30.7208	-56.4067
2018-05-09	Medium	Female	no	-31.0493	-57.1917
2018-05-09	Small	Male	no	-31.0493	-57.1917
2018-05-10	Medium	Female	no	-30.4039	-56.8486
2018-05-10	Large	Male	no	-30.4039	-56.8486
2018-05-10	Medium	Female	no	-31.0493	-57.1917
2018-05-10	Medium	Female	no	-31.0493	-57.1917
2018-05-12	Large	Male	no	-30.1023	-56.9309
2018-05-12	Large	Male	no	-30.6262	-56.9335
2018-05-19	Medium	Female	no	-31.0493	-57.1917
2018-05-20	Large	Male	no	-30.1023	-56.9309
2018-05-20	Large	Female	no	-30.4289	-57.1682
2018-05-20	Large	Female	no	-31.004	-57.0751
2018-05-20	Large	Female	no	-31.004	-57.0751
2018-05-20	Medium	Female	no	-31.004	-57.0751
2018-05-20	Medium	Female	no	-31.004	-57.0751
2018-05-20	Medium	Male	no	-31.004	-57.0751
2018-05-20	Medium	Male	no	-31.004	-57.0751
2018-05-20	Medium	Male	no	-31.004	-57.0751
2018-05-20	Small	Male	no	-31.0755	-56.1998
2018-05-20	Large	Male	no	-31.0755	-56.1998
2018-05-24	Medium	Female	no	-30.4039	-56.8486
2018-05-24	Medium	Male	no	-30.4039	-56.8486
2018-05-25	Medium	Female	no	-30.7911	-56.3908
2018-05-26	Medium	Male	no	-30.8688	-56.0638
2018-05-31	Large	Male	no	-30.4039	-56.8486
2018-05-31	Large	Male	no	-30.4039	-56.8486
2018-06-01	Medium	Female	no	-30.6712	-56.4107
2018-06-02	Medium	Female	no	-30.489	-57.0413
2018-06-02	Large	Male	no	-30.489	-57.0413
2018-06-07	Medium	Female	no	-31.004	-57.0751
2018-06-07	Medium	Female	no	-31.004	-57.0751
2018-06-07	Medium	Female	no	-31.004	-57.0751
2018-06-08	Medium	Male	no	-30.2485	-56.6368
2018-06-08	Medium	Male	no	-30.7208	-56.4067
2018-06-08	Medium	Male	no	-30.7208	-56.4067
2018-06-08	Medium	Male	no	-30.7208	-56.4067
2018-06-09	Large	Male	no	-30.4039	-56.8486
2018-06-13	Large	Female	no	-30.3148	-57.0773
2018-06-14	Medium	Female	no	-30.6394	-56.5357
2018-06-16	Medium	Male	no	-30.489	-57.0413
2018-06-16	Medium	Male	no	-30.489	-57.0413
2018-06-25	Large	Female	yes	-30.2906	-57.1986
2018-07-07	Large	Female	no	-30.6407	-56.3241
2018-07-08	Small	Female	no	-30.9685	-57.246
2018-07-08	Medium	Female	no	-30.9685	-57.246
2018-07-10	Large	Female	no	-30.489	-57.0413
2018-07-16	Large	Male	no	-31.1693	-56.9094
2018-07-22	Small	Female	no	-30.489	-57.0413
2018-07-22	Large	Male	no	-31.1385	-57.2119
2018-07-28	Medium	Female	no	-30.9685	-57.246
2018-07-28	Medium	Female	no	-30.9685	-57.246
2018-07-31	Large	Male	no	-30.7911	-56.3908
2018-08-03	Large	Male	no	-30.7911	-56.3908
2018-08-05	Medium	Male	no	-31.0493	-57.1917
2018-08-05	Medium	Female	no	-30.9685	-57.246
2018-08-10	Large	Female	no	-30.489	-57.0413
2018-08-10	Large	Male	no	-30.7911	-56.3908
2018-08-11	Large	Male	no	-30.6578	-56.6208
2018-08-12	Large	Male	no	-30.2075	-56.6603
2018-08-12	Medium	Male	no	-30.2075	-56.6603
2018-08-12	Large	Female	no	-31.0493	-57.1917
2018-08-13	Medium	Female	no	-30.6569	-56.4097
2018-08-13	Medium	Male	no	-30.6569	-56.4097
2018-08-13	Medium	Male	no	-30.6569	-56.4097
2018-08-13	Medium	Male	no	-30.2075	-56.6603
2018-08-18	Large	Female	no	-30.7911	-56.3908
2018-08-20	Large	Female	no	-30.4079	-56.6702
2018-08-20	Large	Female	no	-30.7208	-56.4067
2018-08-22	Large	Female	no	-30.489	-57.0413
2018-08-22	Large	Female	no	-30.489	-57.0413
2018-08-23	Small	Male	no	-31.0493	-57.1917
2018-08-25	Large	Female	no	-30.2949	-56.6232
2018-08-25	Large	Female	no	-30.2949	-56.6232
2018-08-26	Large	Female	no	-30.4039	-56.8486
2018-08-26	Large	Female	no	-30.4039	-56.8486
2018-08-26	Large	Female	no	-30.4039	-56.8486
2018-08-26	Large	Female	no	-31.0493	-57.1917
2018-08-26	Medium	Female	no	-31.0493	-57.1917
2018-08-26	Small	Male	no	-31.0493	-57.1917
2018-09-01	Large	Female	no	-30.4039	-56.8486
2018-09-03	Large	Female	no	-30.7867	-56.7551
2018-09-03	Large	Female	no	-30.7867	-56.7551
2018-09-05	Large	Female	no	-30.7911	-56.3908
2018-09-08	Large	Male	no	-30.4039	-56.8486
2018-09-08	Large	Female	no	-30.7474	-56.3227
2018-09-09	Large	Female	no	-30.207	-56.6937
2018-09-09	Large	Female	no	-30.2217	-56.6725
2018-09-18	Medium	Female	no	-30.2217	-56.6725
2018-09-18	Small	Female	no	-30.7867	-56.7551
2018-09-25	Large	Male	no	-30.8688	-56.0638
2018-09-27	Large	Male	yes	-30.1842	-56.9703
2018-09-27	Large	Male	no	-30.2217	-56.6725
2018-09-27	Medium	Female	no	-30.4039	-56.8486
2018-09-28	Medium	Female	no	-31.1857	-57.1589
2018-09-29	Small	Male	no	-30.621	-56.5297
2018-09-30	Large	Female	no	-31.1667	-57.2341
2018-10-01	Medium	Female	no	-30.6866	-56.4722
2018-10-01	Small	Female	no	-30.4039	-56.8486
2018-10-01	Small	Female	no	-30.4039	-56.8486
2018-10-01	Small	Female	no	-30.4039	-56.8486
2018-10-02	Small	Female	no	-31.1667	-57.2341
2018-10-03	Medium	Female	no	-30.7697	-56.63
2018-10-07	Large	Female	no	-30.2158	-56.9559
2018-10-07	Medium	Female	no	-30.2158	-56.9559
2018-10-07	Large	Male	no	-30.2158	-56.9559
2018-10-07	Small	Female	no	-31.0493	-57.1917
2018-10-07	Small	Female	no	-31.0493	-57.1917
2018-10-07	Small	Female	no	-31.0493	-57.1917
2018-10-08	Large	Female	no	-30.2685	-56.6242
2018-10-08	Large	Male	no	-30.2685	-56.6242
2018-10-08	Medium	Female	no	-30.6866	-56.4722
2018-10-10	Large	Female	no	-30.4039	-56.8486
2018-10-11	Medium	Female	no	-30.9519	-57.166
2018-10-12	Large	Female	yes	-30.6596	-56.4765
2018-10-12	Small	Male	no	-30.6866	-56.4722
2018-10-12	Small	Male	no	-30.6866	-56.4722
2018-10-13	Small	Female	no	-31.0493	-57.1917
2018-10-13	Large	Female	no	-31.0493	-57.1917
2018-10-13	Medium	Female	no	-31.0493	-57.1917
2018-10-13	Medium	Female	no	-31.0493	-57.1917
2018-10-13	Small	Male	no	-31.0493	-57.1917
2018-10-14	Small	Female	no	-30.9665	-57.2407
2018-10-18	Small	Female	no	-31.1667	-57.2341
2018-10-18	Medium	Female	no	-31.1667	-57.2341
2018-10-26	Large	Female	no	-30.4715	-56.7143
2018-10-27	Large	Female	no	-31.004	-57.0751
2018-10-30	Medium	Male	no	-30.4039	-56.8486
2018-10-30	Large	Female	no	-30.8318	-56.0252
2018-10-30	Large	Female	no	-30.8318	-56.0252
2018-10-30	Large	Female	no	-30.8318	-56.0252
2018-10-30	Large	Female	no	-30.8318	-56.0252
2018-10-30	Large	Female	no	-30.8318	-56.0252
2020-11-18	Small	Female	no	-30.6444	-56.9161
2020-11-18	Small	Female	no	-30.2217	-56.6725
2020-11-18	Small	Female	no	-30.2217	-56.6725
2020-11-18	Large	Female	no	-30.4383	-56.7985
2020-11-18	Small	Female	no	-30.4935	-56.3925
2020-11-18	Large	Male	no	-30.7202	-56.8466
2020-11-18	Medium	Female	no	-30.4039	-56.8486
2020-11-18	Large	Male	no	-30.4039	-56.8486
2018-11-10	Small	Female	no	-30.9685	-57.246
2018-11-18	Large	Female	no	-31.0493	-57.1917
2018-11-23	Small	Male	no	-31.1385	-57.2119
2018-11-23	Large	Male	no	-31.1385	-57.2119
2020-12-18	Large	Male	yes	-30.663	-56.4151
2020-12-18	Small	Female	no	-30.489	-57.0413
2020-12-18	Large	Female	no	-30.489	-57.0413
2020-12-18	Small	Male	no	-30.489	-57.0413
2020-12-18	Small	Male	no	-30.489	-57.0413
2020-12-18	Small	Male	no	-30.489	-57.0413
2018-12-07	Large	Female	no	-31.1385	-57.2119
2018-12-07	Large	Male	no	-31.1385	-57.2119
2018-12-07	Large	Male	no	-31.1385	-57.2119
2018-12-15	Large	Female	yes	-30.9733	-57.2434
2018-12-15	Large	Male	no	-30.9685	-57.246
2018-12-30	Large	Male	no	-31.1385	-57.2119
2019-01-02	Large	Female	no	-30.7867	-56.7551
2019-01-02	Large	Female	no	-30.7867	-56.7551
2019-01-02	Large	Female	no	-30.7867	-56.7551
2019-01-11	Small	Female	no	-30.2828	-57.1758
2019-01-11	Large	Female	no	-30.2828	-57.1758
2019-01-11	Large	Female	no	-30.2828	-57.1758
2019-01-11	Medium	Female	no	-30.2828	-57.1758
2019-01-11	Medium	Female	no	-30.2828	-57.1758
2019-01-11	Small	Male	no	-30.2828	-57.1758
2019-01-11	Medium	Male	no	-30.2828	-57.1758
2019-01-11	Medium	Male	no	-30.2828	-57.1758
2019-01-12	Large	Male	no	-30.3111	-57.0767
2019-01-12	Large	Male	no	-30.4039	-56.8486
2019-01-12	Medium	Female	no	-30.7245	-56.842
2019-01-12	Medium	Male	no	-30.7245	-56.842
2019-01-13	Medium	Female	no	-30.3432	-56.6283
2019-01-14	Medium	Female	no	-30.489	-57.0413
2019-01-14	Medium	Female	no	-30.489	-57.0413
2019-01-14	Medium	Male	no	-30.489	-57.0413
2019-01-18	Small	Female	no	-30.6407	-56.3241
2019-01-18	Small	Male	no	-30.6407	-56.3241
2019-01-18	Small	Male	no	-30.489	-57.0413
2019-01-19	Large	Male	no	-30.7245	-56.842
2019-01-20	Small	Female	no	-30.5586	-56.2639
2019-01-20	Small	Female	no	-30.5586	-56.2639
2019-01-20	Small	Female	no	-30.5586	-56.2639
2019-01-21	Large	Female	no	-30.3111	-57.0767
2019-01-22	Small	Female	no	-30.3111	-57.0767
2019-01-22	Large	Female	no	-30.3111	-57.0767
2019-01-22	Small	Male	no	-30.3111	-57.0767
2019-01-24	Medium	Female	no	-30.3111	-57.0767
2019-01-24	Medium	Female	no	-30.3111	-57.0767
2019-01-24	Small	Female	no	-30.4039	-56.8486
2019-01-24	Small	Female	no	-30.4039	-56.8486
2019-01-24	Small	Male	no	-30.4039	-56.8486
2019-01-25	Large	Female	no	-30.4411	-57.1563
2019-01-25	Small	Male	no	-30.489	-57.0413
2019-01-27	Small	Female	no	-30.3111	-57.0767
2019-01-28	Large	Male	no	-30.4039	-56.8486
2019-01-31	Small	Male	no	-30.9714	-57.2372
2019-02-01	Medium	Female	no	-30.5791	-56.6216
2019-02-01	Medium	Male	no	-30.676	-56.4876
2019-02-01	Large	Female	no	-30.9714	-57.2372
2019-02-01	Medium	Female	no	-30.9714	-57.2372
2019-02-06	Medium	Female	no	-30.9714	-57.2372
2019-02-10	Medium	Female	no	-30.5586	-56.2639
2019-02-20	Large	Female	yes	-30.9733	-57.2434
2019-02-20	Small	Female	no	-31.1857	-57.1589
2019-02-21	Medium	Female	no	-30.9714	-57.2372
2019-02-24	Large	Male	no	-30.5853	-56.4471
2019-03-02	Small	Female	no	-30.5586	-56.2639
2019-03-02	Large	Female	yes	-30.5366	-56.2934
2019-03-05	Large	Male	no	-30.5569	-56.3575
2019-03-05	Medium	Male	no	-31.004	-57.0751
2019-03-08	Large	Male	no	-30.4328	-56.8174
2019-03-12	Large	Male	no	-30.2494	-56.6376
2019-03-12	Medium	Male	no	-30.2494	-56.6376
2019-03-12	Large	Male	no	-30.3111	-57.0767
2019-03-14	Large	Male	no	-30.3949	-56.8753
2019-03-17	Medium	Male	no	-30.2494	-56.6376
2019-03-17	Large	Female	no	-30.3111	-57.0767
2019-03-17	Large	Male	no	-30.3111	-57.0767
2019-03-17	Large	Male	no	-30.3111	-57.0767
2019-03-24	Large	Female	no	-30.3111	-57.0767
2019-03-29	Medium	Female	no	No Data	No Data
2019-03-29	Large	Male	no	No Data	No Data
2019-03-31	Large	Male	no	-30.1956	-56.7044
2019-03-31	Large	Male	no	-30.9665	-57.2407
2019-04-01	Large	Female	no	-30.3111	-57.0767
2019-04-01	Medium	Female	no	-30.7028	-56.4294
2019-04-01	Medium	Female	no	-30.7028	-56.4294
2020-04-19	Medium	Male	no	-30.9665	-57.2407
2020-04-19	Large	Female	no	-30.9842	-57.1673
2019-04-02	Medium	Male	no	-31.0493	-57.1917
2019-04-02	Medium	Male	no	-31.0493	-57.1917
2019-04-02	Medium	Male	no	-31.0493	-57.1917
2019-04-09	Large	Female	no	-30.3111	-57.0767
2019-04-09	Large	Male	no	-30.3111	-57.0767
2019-04-09	Large	Female	no	-31.1747	-56.8904
2019-04-09	Medium	Female	no	-31.1747	-56.8904
2019-04-09	Large	Male	no	-31.1747	-56.8904
2019-04-09	Medium	Male	no	-31.1747	-56.8904
2019-04-09	Medium	Male	no	-31.1747	-56.8904
2019-04-10	Large	Male	no	-30.6378	-56.3327
2019-04-15	Large	Female	no	-31.0493	-57.1917
2019-04-17	Medium	Female	no	-30.7487	-56.8127
2019-04-22	Small	Female	no	-30.7645	-56.598
2019-04-22	Large	Female	no	-30.7645	-56.598
2019-04-23	Large	Female	no	-30.9665	-57.2407
2019-04-24	Large	Male	no	-30.3111	-57.0767
2019-04-24	Large	Male	no	-30.3111	-57.0767
2019-04-28	Small	Male	no	-30.9665	-57.2407
2019-04-28	Small	Male	no	-31.0493	-57.1917
2019-04-29	Medium	Male	no	-30.9842	-57.1673
2019-04-30	Large	Male	no	-30.3111	-57.0767
2020-05-19	Medium	Female	no	-30.4039	-56.8486
2019-05-01	Small	Male	no	-31.1389	-57.0494
2019-05-03	Large	Male	no	-30.9665	-57.2407
2019-05-07	Medium	Female	no	-30.3461	-57.0295
2019-05-07	Large	Male	no	-30.3461	-57.0295
2019-05-07	Large	Male	no	-30.3461	-57.0295
2019-05-07	Large	Male	no	-30.7146	-56.8434
2019-05-07	Large	Female	no	-31.0493	-57.1917
2019-05-07	Large	Male	no	-31.0493	-57.1917
2019-05-08	Medium	Male	no	-30.9842	-57.1673
2019-05-08	Medium	Male	no	-30.9842	-57.1673
2019-05-08	Medium	Male	no	-30.9842	-57.1673
2019-05-09	Medium	Female	no	-30.7245	-56.842
2019-05-09	Medium	Male	no	-30.7245	-56.842
2019-05-09	Medium	Male	no	-30.7245	-56.842
2019-05-12	Large	Male	no	-31.0493	-57.1917
2019-05-13	Large	Male	no	-30.5072	-56.3645
2019-05-14	Large	Female	no	-30.2494	-56.6376
2019-05-14	Medium	Female	no	-30.676	-56.4876
2019-05-18	Small	Male	no	-30.7028	-56.4294
2019-05-19	Large	Male	no	-30.4906	-56.3988
2019-05-19	Small	Male	no	-30.4906	-56.3988
2019-05-20	Small	Male	no	-30.7028	-56.4294
2019-05-24	Large	Male	no	-30.9842	-57.1673
2019-05-25	Large	Male	no	-30.9665	-57.2407
2019-05-25	Medium	Male	no	-30.9665	-57.2407
2019-05-26	Small	Female	no	-31.0331	-57.1683
2019-05-26	Medium	Male	no	-31.1775	-57.1167
2019-05-26	Medium	Male	no	-31.1775	-57.1167
2019-05-26	Large	Male	no	-30.9842	-57.1673
2019-06-02	Medium	Female	no	-31.1667	-57.2341
2019-06-04	Large	Female	no	-30.7028	-56.4294
2019-06-05	Large	Female	no	-30.3461	-57.0295
2019-06-06	Large	Female	no	-30.5518	-57.0445
2019-06-06	Large	Female	no	-30.5518	-57.0445
2019-06-07	Large	Female	no	-30.7816	-56.7312
2019-06-07	Large	Female	no	-30.7816	-56.7312
2019-06-08	Large	Male	no	-30.3909	-56.8582
2019-06-09	Large	Male	no	-30.5518	-57.0445
2019-06-09	Medium	Male	no	-30.5518	-57.0445
2019-06-11	Medium	Male	no	-30.9842	-57.1673
2019-06-16	Large	Female	no	-30.3909	-56.8582
2019-06-20	Medium	Female	no	-30.7028	-56.4294
2019-06-30	Large	Female	no	-30.9842	-57.1673
2019-06-30	Large	Female	no	-30.9842	-57.1673
2019-06-30	Medium	Male	no	-30.9842	-57.1673
2019-07-02	Large	Male	no	-30.2494	-56.6376
2019-07-03	Medium	Male	no	-30.4039	-56.8486
2019-07-03	Medium	Male	no	-30.4039	-56.8486
2019-07-07	Large	Male	no	-30.9842	-57.1673
2019-07-09	Large	Male	no	-30.5586	-56.2639
2019-07-12	Large	Male	no	-30.7028	-56.4294
2019-07-14	Medium	Female	no	-31.0002	-57.1834
2019-07-14	Medium	Female	no	-31.0002	-57.1834
2019-07-15	Large	Male	no	-30.2494	-56.6376
2019-07-15	Medium	Male	no	-30.7332	-56.3597
2019-07-17	Large	Female	no	-30.9727	-56.0122
2019-07-17	Small	Male	no	-30.9727	-56.0122
2019-07-17	Large	Male	no	-30.9727	-56.0122
2019-07-17	Medium	Male	no	-30.9842	-57.1673
2019-07-22	Large	Male	no	-31.004	-57.0751
2019-07-27	Large	Female	no	-30.1967	-56.7047
2019-07-27	Large	Male	no	-30.1967	-56.7047
2019-07-28	Large	Female	no	-31.0493	-57.1917
2019-08-04	Large	Female	no	-30.1967	-56.7047
2019-08-04	Large	Female	no	-30.1967	-56.7047
2019-08-05	Large	Female	no	-30.7332	-56.3597
2019-08-07	Large	Male	yes	-30.3985	-56.849
2019-08-11	Large	Male	no	-31.167	-56.8941
2019-08-15	Large	Male	no	-30.7245	-56.842
2019-08-18	Large	Male	no	-30.5341	-56.6928
2019-08-25	Small	Female	no	-30.1967	-56.7047
2019-08-25	Large	Male	no	-30.1967	-56.7047
2019-08-26	Large	Male	no	-30.6668	-56.3246
2019-09-07	Large	Female	no	-30.4077	-56.78
2019-09-15	Large	Female	no	-30.1967	-56.7047
2019-09-18	Large	Male	no	-30.3949	-56.8753
2019-09-20	Large	Male	no	-30.6792	-56.8805
2019-09-20	Large	Male	no	-30.6792	-56.8805
2019-09-21	Large	Male	no	-30.1967	-56.7047
2019-09-21	Large	Male	no	-30.7231	-56.4142
2019-09-25	Large	Male	no	-30.2685	-56.6242
2019-09-25	Large	Male	no	-30.2685	-56.6242
2019-09-26	Large	Female	no	-30.7028	-56.4294
2019-10-03	Large	Female	no	-30.2941	-56.5844
2019-10-06	Large	Male	no	-30.6791	-56.4662
2019-10-06	Large	Male	no	-30.6791	-56.4662
2019-10-06	Large	Male	no	-31.0002	-57.1834
2019-10-06	Medium	Male	no	-31.0002	-57.1834
2019-10-10	Medium	Female	no	-31.0002	-57.1834
2019-10-18	Large	Male	no	-30.7231	-56.4142
2019-10-19	Medium	Female	no	-31.0002	-57.1834
2019-10-20	Large	Female	no	-30.58	-56.2617
2019-10-26	Large	Female	yes	-30.5898	-56.5062
2019-10-26	Medium	Female	no	-30.5924	-56.508
2019-10-28	Large	Male	no	-30.4039	-56.8486
2019-10-29	Large	Female	no	-30.4039	-56.8486
2019-10-30	Large	Male	no	-30.3111	-57.0767
2019-11-02	Large	Female	no	-30.2494	-56.6376
2019-11-02	Medium	Male	no	-30.2494	-56.6376
2019-11-02	Medium	Female	no	-31.1667	-57.2341
2019-11-09	Large	Male	no	-30.6352	-56.9255
2019-11-10	Large	Male	no	-30.5566	-57.028
2019-11-12	Large	Female	no	-30.4047	-56.8449
2019-11-13	Large	Male	yes	-30.7848	-56.7405
2019-11-15	Medium	Female	no	-30.4047	-56.8449
2019-11-20	Small	Male	no	-30.2685	-56.6242
2019-11-20	Small	Male	no	-30.2685	-56.6242
2019-11-23	Large	Male	no	-30.7193	-56.8371
2019-11-24	Large	Male	no	-30.4421	-56.7867
2019-12-02	Small	Female	no	-30.4047	-56.8449
2019-12-02	Small	Female	no	-30.4047	-56.8449
2019-12-02	Large	Female	no	-30.4047	-56.8449
2019-12-02	Large	Female	no	-30.4047	-56.8449
2019-12-02	Small	Male	no	-30.4047	-56.8449
2019-12-06	Small	Female	no	-30.5566	-57.028
2019-12-08	Large	Female	no	-30.7193	-56.8371
2019-12-21	Large	Male	no	-30.3183	-56.545
2019-12-21	Large	Male	yes	-30.3044	-56.6143
2019-12-23	Large	Male	no	-30.3111	-57.0767
2020-01-02	Medium	Female	no	-30.3111	-57.0767
2020-01-02	Large	Female	no	-31.0002	-57.1834
2020-01-02	Medium	Female	no	-31.0002	-57.1834
2020-01-02	Large	Male	no	-31.0002	-57.1834
2020-01-02	Medium	Male	no	-31.0002	-57.1834
2020-01-05	Medium	Male	no	-30.7841	-56.7767
2020-01-10	Small	Male	yes	-30.9733	-57.2434
2020-01-11	Large	Male	yes	-30.317	-57.0924
2020-01-11	Medium	Male	no	-30.317	-57.0924
2020-01-13	Medium	Female	no	-30.4047	-56.8449
2020-01-15	Large	Female	no	-30.489	-57.0413
2020-01-15	Large	Male	no	-30.489	-57.0413
2020-01-18	Medium	Female	no	-30.2967	-56.6215
2020-01-18	Medium	Female	no	-30.2967	-56.6215
2020-01-20	Small	Female	no	-31.0217	-57.1707
2020-01-24	Small	Male	no	-30.3111	-57.0767
2020-01-24	Medium	Female	no	-30.4047	-56.8449
2020-01-27	Medium	Female	no	-30.7865	-56.7646
2020-01-31	Small	Female	no	-30.3111	-57.0767
2020-01-31	Large	Female	no	-30.3111	-57.0767
2020-01-31	Large	Female	no	-30.3111	-57.0767
2020-01-31	Large	Male	no	-30.3111	-57.0767
2020-01-31	Large	Female	no	-31.0002	-57.1834
2020-02-02	Large	Male	no	-30.2685	-56.6242
2020-02-08	Medium	Male	no	-30.3111	-57.0767
2020-02-10	Large	Female	no	-30.3111	-57.0767
2020-02-10	Medium	Female	no	-30.3111	-57.0767
2020-02-15	Small	Female	no	-30.3111	-57.0767
2020-02-16	Large	Female	no	-30.1794	-56.7158
2020-02-16	Large	Female	no	-30.1794	-56.7158
2020-02-16	Large	Male	no	-30.3111	-57.0767
2020-02-16	Large	Female	no	-31.1898	-56.7008
2020-02-20	Large	Female	no	-30.489	-57.0413
2020-02-20	Large	Female	no	-30.489	-57.0413
2020-02-20	Medium	Female	no	-30.489	-57.0413
2020-02-20	Medium	Female	no	-30.489	-57.0413
2020-02-20	Medium	Female	no	-31.0002	-57.1834
2020-02-23	Medium	Female	no	-31.0002	-57.1834
2020-02-26	Medium	Male	no	-30.3111	-57.0767
2020-03-01	Medium	Female	no	-30.7125	-56.8429
2020-03-03	Large	Female	no	-30.489	-57.0413
2020-03-03	Medium	Female	no	-30.489	-57.0413
2020-03-03	Medium	Male	no	-30.489	-57.0413
2020-03-05	Medium	Female	no	-31.0002	-57.1834
2020-03-05	Medium	Female	no	-31.0002	-57.1834
2020-03-07	Large	Male	yes	-30.3985	-56.849
2020-03-07	Large	Female	no	-30.7908	-56.6763
2020-03-07	Large	Male	no	-30.7908	-56.6763
2020-03-08	Small	Male	no	-31.0002	-57.1834
2020-03-08	Large	Male	no	-31.0002	-57.1834
2020-03-13	Large	Female	no	-30.2494	-56.6376
2020-03-14	Large	Male	no	-31.0002	-57.1834
2020-03-16	Large	Male	no	-30.7908	-56.6763
2020-03-18	Large	Male	no	-30.7908	-56.6763
2020-03-19	Large	Male	yes	-30.4715	-56.9056
2020-03-20	Large	Female	no	-31.0493	-57.1917
2020-03-20	Large	Female	no	-31.0493	-57.1917
2020-03-21	Large	Female	no	-30.3777	-56.8834
2020-03-23	Large	Male	no	-30.2236	-56.6681
2020-03-23	Small	Male	no	-30.7908	-56.6763
2020-03-23	Small	Male	no	-30.7908	-56.6763
2020-03-23	Large	Male	no	-30.7908	-56.6763
2020-03-25	Large	Male	no	-31.1775	-57.1167
2020-04-01	Large	Female	no	-30.5277	-57.0496
2020-04-02	Large	Female	no	-30.7908	-56.6763
2020-04-12	Large	Male	yes	-30.437	-56.4188
2020-04-13	Large	Male	no	-30.4033	-56.8438
2020-04-14	Small	Female	no	-30.3497	-57.0243
2020-04-14	Large	Male	no	-30.3497	-57.0243
2020-04-14	Large	Male	yes	-30.3497	-57.0243
2020-04-14	Large	Male	no	-30.3497	-57.0243
2020-04-14	Medium	Male	no	-30.3497	-57.0243
2020-04-14	Medium	Male	no	-30.3497	-57.0243
2020-04-18	Large	Female	no	-30.3148	-57.0773
2020-04-18	Small	Male	no	-30.3148	-57.0773
2020-04-18	Large	Male	no	-30.3148	-57.0773
2020-04-19	Large	Female	no	-30.3039	-56.6086
2020-04-20	Large	Female	no	-30.7842	-56.7686
2020-04-23	Large	Female	no	-30.3497	-57.0243
2020-04-23	Large	Male	no	-30.3497	-57.0243
2020-04-27	Large	Male	yes	-30.4046	-56.8626
2020-04-30	Medium	Female	no	-30.2065	-56.6942
