# Supplementary material for: New World screwworm (Cochliomyia hominivorax) myiasis in feral swine of Uruguay: One Health and transboundary disease implications
Source: Parasit Vectors. 2021 Jan 7;14:26. doi: 10.1186/s13071-020-04499-z (PMC7789611; doi:10.1186/s13071-020-04499-z)
Supplement: Supplementary file 2 — Additional file 2: Dataset S2. All weather data used for correlations with temperature and precipitation. [file 13071_2020_4499_MOESM2_ESM.xls]

## Sheet: Sheet1
month	year	high	low	totalprecipmm
April	2017	26	14	308.7
May	2017	22	11	162.6
June	2017	19	9	69.9
July	2017	19	8	44
August	2017	22	9	142.1
September	2017	23	11	174
October	2017	26	14	63
November	2017	28	16	60.2
December	2017	31	18	34.9
January	2018	32	20	86
February	2018	31	19	28.4
March	2018	29	17	157.8
April	2018	26	14	49.6
May	2018	22	11	237.8
June	2018	19	9	28.4
July	2018	19	8	72.5
August	2018	22	9	84.6
September	2018	23	11	183.6
October	2018	26	14	46
November	2018	28	16	238.6
December	2018	31	18	143.4
January	2019	32	20	605.2
February	2019	31	19	125
March	2019	29	17	35.6
April	2019	26	14	185.8
May	2019	22	11	131.8
June	2019	19	9	29.3
July	2019	19	8	124.4
August	2019	22	9	44.8
September	2019	23	11	12.9
October	2019	26	14	264.2
November	2019	28	16	110.2
December	2019	31	18	93.2
January	2020	32	20	88.1
February	2020	31	19	58.8
March	2020	29	17	72.5
April	2020	26	14	65.5
