# Supplementary material for: New World screwworm (Cochliomyia hominivorax) myiasis in feral swine of Uruguay: One Health and transboundary disease implications
Source: Parasit Vectors. 2021 Jan 7;14:26. doi: 10.1186/s13071-020-04499-z (PMC7789611; doi:10.1186/s13071-020-04499-z)
Supplement: Supplementary file 3 — Additional file 3: Dataset S3. Data for all myiasis cases. GPS coordinates, location of sample, body location of myiasis, reported probable cause of myiasis. [file 13071_2020_4499_MOESM3_ESM.xls]

## Sheet: Sheet1
Number	Laral instar	Sex	Size	Area where captured	Latitude	Longitude	Wound site	Predicted source of wound
1	L3	Male	Large	Estiba	-30.5086	-56.3678	Shoulder	Bullet
2	L3	Male	Large	Catalancito	-30.663	-56.4151	Head	Vegetation
3	L2 - L3	Male	Large	Tres Cruces	-30.3985	-56.949	Ribcage	Fight with other hogs
4	L2 - L3	Male	Large	Paso Farias	-30.3497	-57.0243	Ribcage	Fight with other hogs
5	L3	Male	Large	Sepultura	-30.8229	-56.0685	Loin	Barbed wire
6	L3	Male	Large	Paso Farias	-30.317	-57.0091	Shoulder	Bullet
7	L2 - L3	Female	Large	Tres Cruces Chico	-30.5898	-56.5062	Flank	Fight with other hogs
8	L3	Male	Large	Cuaro	-30.7848	-56.7405	Shoulder	Fight with other hogs
9	L3	Male	Large	Urumbeba	-30.5366	-56.2934	Genitalia	Fight with other hogs
10	L3	Female	Large	Urumbeba	-30.5366	-56.2934	Head	Fight with other hogs
11	L3	Female	Large	Catalancito	-30.6596	-56.4765	Shoulder	Fight with other hogs
12	L2 - L3	Male	Large	Cañas	-30.9507	-57.1084	Eye	Vegetation
13	L3	Male	Large	Yacare	-30.1842	-56.9703	Snout	Fight with other hogs
14	L2 - L3	Male	Large	Guaviyu	-30.3044	-56.6143	Head	Fight with dogs
15	L3	Male	Small	Arapey Chico	-30.9733	-57.2434	Umbilicus	Fall of umbilicus
16	L2	Female	Large	Arapey Chico	-30.9733	-57.2434	Foreleg	Bullet
17	L2 - L3	Female	Large	Arapey Chico	-30.9733	-57.2434	Loin	Barbed wire
18	L3	Male	Large	Cañas	-30.9507	-57.1084	Neck	Fight with other hogs
19	L3	Male	Large	Cañas	-30.9507	-57.1084	Head	Fight with other hogs
20	L3	Male	Large	Tres Cruces	-30.3985	-56.849	Loin	Bullet
21	L2 - L3	Male	Large	Pelado	-30.4715	-56.9056	Shoulder	Bullet
22	L2	Male	Large	Paso de Leon	-30.2892	-57.1364	Hind leg	Fight with other hogs
23	L2 - L3	Female	Large	Paso Farias	-30.2906	-57.1986	Flank	Fight with dogs
24	L3	Male	Large	Pelado	-30.4046	-56.8626	Neck	Fight with other hogs
25	L3	Female	Large	Cuaro	-30.7687	-56.6296	Genitalia	Fight with other hogs
26	L2 - L3	Male	Large	Paso del Cerro Tres Cruces.	-30.2989	-57.1455	Ribcage	Fight with other hogs
27	L3	Male	Large	Rincon del Pintado	-30.437	-56.4188	Flank	Fight with other hogs
